# Supplementary material for: Palladium-Based Nanocomposites Remodel Osteoporotic Microenvironment by Bone-Targeted Hydrogen Enrichment and Zincum Repletion
Source: Research (Wash D C). 2024 Dec 17;7:0540. doi: 10.34133/research.0540 (PMC11651528; doi:10.34133/research.0540)
Supplement: Supplementary 1 — Figs. S1 to S30 Tables S1 and S2 [file research.0540.f1.zip]

Archive with 32 entries (32 files):
- S1.tif
- S10.tif
- S11.tif
- S12.tif
- S13.tif
- S14.tif
- S15.tif
- S16.tif
- S17.tif
- S18.tif
- S19.tif
- S2.tif
- S20.tif
- S21.tif
- S22.tif
- S23.tif
- S24.tif
- S25.tif
- S26.tif
- S27.tif
- S28.tif
- S29.tif
- S3.tif
- S30.tif
- S4.tif
- S5.tif
- S6.tif
- S7.tif
- S8.tif
- S9.tif
- Supplemental Material-Marked.docx
- Supplemental Material.docx
